# Supplementary material for: GBAT: a gene-based association test for robust detection of trans-gene regulation
Source: Genome Biol. 2020 Aug 24;21:211. doi: 10.1186/s13059-020-02120-1 (PMC7444084; doi:10.1186/s13059-020-02120-1)
Supplement: Supplementary file 2 — Additional file 2: Supplementary Table S1. 166 trans signal in DGN detected by GBAT at 10% FDR. [file 13059_2020_2120_MOESM2_ESM.xlsx]

## Sheet: Trans gene pairs in DGN
Regulator	Target	p.value	Regulator.chr	Regulator.start	Regulator.end	Target.chr	Target.start	Target.end
SENP7	ZNF418	4.96e-50	chr3	101043118	101232085	chr19	58433252	58446740
ZSCAN22,ZNF497,ZNF132,MZF1	DSE	1.94e-38	chr19	58838385	58853712	chr6	116575336	116759442
SENP7	ZNF671	3.76e-27	chr3	101043118	101232085	chr19	58231119	58238995
PWP1,PRDM4	AVIL	8.49e-26	chr12	108079590	108106257	chr12	58191160	58209852
PLAGL1	PAQR7	7.49e-25	chr6	144261437	144385735	chr1	26187975	26197744
PLAGL1	IDI1	9.1e-22	chr6	144261437	144385735	chr10	1085964	1102644
SENP7	ZNF211	2.03e-20	chr3	101043118	101232085	chr19	58131794	58154147
SENP7	ZNF304	1.26e-19	chr3	101043118	101232085	chr19	57862645	57871265
SENP7	ZNF135	2.22e-19	chr3	101043118	101232085	chr19	58570607	58581110
PLAGL1	MAPKAPK3	4.99e-19	chr6	144261437	144385735	chr3	50649293	50686728
ZNF75A	ZNF230	5.72e-19	chr16	3355433	3368576	chr19	44507077	44518072
SENP7	ZNF551	7.48e-19	chr3	101043118	101232085	chr19	58193337	58201169
SENP7	TRAPPC2P1	5.59e-18	chr3	101043118	101232085	chr19	57874879	57876716
PLAGL1	VAV1	9.49e-18	chr6	144261437	144385735	chr19	6772679	6857377
SENP7	ZNF547	1.39e-17	chr3	101043118	101232085	chr19	57874879	57890925
PLAGL1	TTC9	1.35e-16	chr6	144261437	144385735	chr14	71108504	71142077
PKNOX1,CBS,U2AF1	DUSP13	3.81e-16	chr21	44394643	44453688	chr10	76854190	76868970
PLAGL1	RGL4	1.07e-15	chr6	144261437	144385735	chr22	24032961	24041363
SENP7	ZNF134	2.95e-15	chr3	101043118	101232085	chr19	58125830	58133636
FBXO31,MAP1LC3B	MAP1LC3B2	4.38e-13	chr16	87362942	87425708	chr12	116997186	117014425
ZFP82	NID1	8.97e-13	chr19	36882861	36909550	chr1	236139132	236228481
SENP7	ZNF256	1.15e-12	chr3	101043118	101232085	chr19	58452201	58459077
NLRC5	BTN3A3	2.72e-12	chr16	57023459	57117436	chr6	26440700	26453643
IKZF1	KIAA0319L	2.72e-12	chr7	50344378	50472798	chr1	35899091	36023551
PLAGL1	CERS2	3.94e-12	chr6	144261437	144385735	chr1	150937649	150947479
COG5	NACC1	5.2e-12	chr7	106842189	107204959	chr19	13229102	13251961
PKN3	CEACAM6	5.21e-12	chr9	131464802	131483199	chr19	42259398	42276113
PLAGL1	RAB37	6.02e-12	chr6	144261437	144385735	chr17	72667256	72742799
PEX12	DMTN	6.28e-12	chr17	33901814	33905656	chr8	21911081	21940036
PEX12	FKBP8	1.08e-11	chr17	33901814	33905656	chr19	18642568	18654383
SENP7	ZNF416	1.2e-11	chr3	101043118	101232085	chr19	58082934	58090243
PKNOX1,CBS,U2AF1	SP2	1.27e-11	chr21	44394643	44453688	chr17	45973516	46006323
SENP7	ZNF667-AS1	1.45e-11	chr3	101043118	101232085	chr19	56989243	57006805
CETP,NLRC5	BTN3A1	2.03e-11	chr16	56995835	57017756	chr6	26402465	26415444
PWP1,PRDM4	CTDSP1	3e-11	chr12	108079590	108106257	chr2	219263061	219270664
ZNF276	LDHD	3.12e-11	chr16	89786808	89807332	chr16	75145758	75150670
ZNF641	KATNBL1	3.64e-11	chr12	48733793	48745029	chr15	34432875	34502297
CPEB4	MED30	3.66e-11	chr5	173315331	173387313	chr8	118532965	118552501
NEK6	MYADM	5.61e-11	chr9	127019885	127114719	chr19	54369611	54379689
PLAGL1	JAK3	7.41e-11	chr6	144261437	144385735	chr19	17935591	17958841
PLAGL1	HM13	9.49e-11	chr6	144261437	144385735	chr20	30102241	30157370
SENP7	OPLAH	9.53e-11	chr3	101043118	101232085	chr8	145106167	145115584
PLAGL1	PNPLA1	1.13e-10	chr6	144261437	144385735	chr6	36210945	36276372
ZNF75A	ZNF222	1.65e-10	chr16	3355433	3368576	chr19	44529494	44537262
PARP2	POP1	2.21e-10	chr14	20811773	20826063	chr8	99129521	99172069
ZNF585A,HKR1	ATP6V1E2	2.34e-10	chr19	37641001	37663615	chr2	46738986	46747096
SENP7	ZNF649	2.79e-10	chr3	101043118	101232085	chr19	52392488	52408305
PLAGL1	OGDH	3.07e-10	chr6	144261437	144385735	chr7	44646121	44748669
CETP,NLRC5	HCP5	3.7e-10	chr16	56995835	57017756	chr6	31430957	31433586
NFE2	SPOCD1	3.88e-10	chr12	54685891	54694821	chr1	32256025	32281580
PWP1	SSBP2	4.75e-10	chr12	108079590	108106257	chr5	80713179	81047072
NEK8	MYL4	5.27e-10	chr17	27055832	27069784	chr17	45286428	45301045
PKN3	DEFA4	5.31e-10	chr9	131464802	131483199	chr8	6793345	6795786
C2orf68	DPEP3	6.21e-10	chr2	85832376	85839179	chr16	68009566	68014452
PLAGL1	AMPD2	7.28e-10	chr6	144261437	144385735	chr1	110162126	110174677
NLRC5	TAP1	1.09e-09	chr16	57023459	57117436	chr6	32812986	32821748
IKZF1	IGF2R	1.1e-09	chr7	50344378	50472798	chr6	160390131	160527583
PLAGL1	CYFIP2	2.01e-09	chr6	144261437	144385735	chr5	156693091	156822606
FIGNL1	PPP2R5B	2.21e-09	chr7	50511832	50518088	chr11	64692143	64701950
PLAGL1	TGM3	2.3e-09	chr6	144261437	144385735	chr20	2276613	2321725
SENP7	ZNF85	3.72e-09	chr3	101043118	101232085	chr19	21106059	21133503
PKN3	SLC2A5	4.36e-09	chr9	131464802	131483199	chr1	9097005	9148510
CSNK1G2	DDHD1	4.92e-09	chr19	1941161	1981336	chr14	53503458	53620046
SLC45A4	OAZ2	6.02e-09	chr8	142217268	142264225	chr15	64979773	64995462
PLAGL1	CKAP4	6.38e-09	chr6	144261437	144385735	chr12	106631659	106641713
NEK6	TPPP3	7.41e-09	chr9	127019885	127114719	chr16	67423712	67427421
NEK6	FAR2	7.67e-09	chr9	127019885	127114719	chr12	29301936	29488549
SCGB1C1,SIRT3	LY6G6F	8.46e-09	chr11	193080	194573	chr6	31674684	31685581
PKN3	ABCA13	8.98e-09	chr9	131464802	131483199	chr7	48211057	48687091
COQ2	EP400NL	8.99e-09	chr4	84182689	84206067	chr12	132568828	132613429
PLAGL1	GPX3	9.42e-09	chr6	144261437	144385735	chr5	150399999	150408554
KIAA0391	ST3GAL2	1.01e-08	chr14	35591527	35786682	chr16	70413338	70472991
NLRC5	HLA-F	1.04e-08	chr16	57023459	57117436	chr6	29691117	29706966
LINC00909	PGLS	1.09e-08	chr18	72259010	72265071	chr19	17622432	17632097
PKNOX1,U2AF1	NCKAP1L	1.1e-08	chr21	44394643	44453688	chr12	54891495	54936899
PKN3	OLFM4	1.11e-08	chr9	131464802	131483199	chr13	53602876	53626184
ZNF266	SIK1	1.13e-08	chr19	9523102	9546254	chr21	44834398	44847002
CLEC2D	RPS18	1.26e-08	chr12	9822304	9852151	chr6	33239852	33244281
TEF	EPHX1	1.28e-08	chr22	41763337	41795332	chr1	225997797	226033262
ZFP90	MCOLN2	1.35e-08	chr16	68564048	68609945	chr1	85391266	85462796
NFE2	EPS15L1	1.37e-08	chr12	54685891	54694821	chr19	16466055	16582823
PLAGL1	PRAM1	1.4e-08	chr6	144261437	144385735	chr19	8554940	8567538
PLAGL1	CD82	1.41e-08	chr6	144261437	144385735	chr11	44587141	44641315
PEX12	AQP1	2.05e-08	chr17	33901814	33905656	chr7	30893010	30965131
TEF,PMM1	ADAMTSL2	2.38e-08	chr22	41763337	41795332	chr9	136397286	136440641
LINC00476	ETV2	2.47e-08	chr9	98568370	98638259	chr19	36132647	36135773
IKZF1	DUSP13	2.62e-08	chr7	50344378	50472798	chr10	76854190	76868970
SLC25A44,PAQR6,SMG5,TMEM79	CTSZ	3.16e-08	chr1	156163730	156182587	chr20	57570242	57582309
ADORA2B,PIGL	TBL1XR1	3.26e-08	chr17	15848231	15879210	chr3	176738542	176915048
PEX12	BAG6	3.36e-08	chr17	33901814	33905656	chr6	31606805	31620477
PLAGL1	MFSD12	3.4e-08	chr6	144261437	144385735	chr19	3538263	3557403
TSPAN3	HNRNPH1	3.76e-08	chr15	77336360	77363570	chr5	179041179	179050722
PAQR6,SMG5,TMEM79	RALY	3.92e-08	chr1	156213112	156217908	chr20	32581458	32670991
FAM177A1,PPP2R3C,KIAA0391,NFKBIA	RELB	4.05e-08	chr14	35514113	35552589	chr19	45504707	45541456
PLAGL1	AP5B1	4.09e-08	chr6	144261437	144385735	chr11	65541369	65548062
SMG5,TMEM79	GABARAPL1	4.1e-08	chr1	156219015	156252620	chr12	10365489	10375724
MCEE	BSPRY	4.16e-08	chr2	71336806	71357394	chr9	116111812	116133513
PIGL	ISL2	4.55e-08	chr17	16120509	16229573	chr15	76629147	76634816
IKZF1	MICAL2	4.61e-08	chr7	50344378	50472798	chr11	12115543	12285331
PLAGL1	GAPVD1	4.79e-08	chr6	144261437	144385735	chr9	128024111	128127290
KANSL1-AS1,NSF	SV2A	5.86e-08	chr17	44270939	44274089	chr1	149874872	149889434
PIGL	G0S2	6.09e-08	chr17	16120509	16229573	chr1	209848670	209849341
NEK6	RFX2	6.17e-08	chr9	127019885	127114719	chr19	5993175	6110664
ZBTB40	SIRT6	6.26e-08	chr1	22778344	22857650	chr19	4174106	4182596
NFE2	VIL1	6.65e-08	chr12	54685891	54694821	chr2	219283838	219314248
ANKRD33B	MAMDC4	7.73e-08	chr5	10564435	10657928	chr9	139746819	139755251
PKN3	AZU1	8.65e-08	chr9	131464802	131483199	chr19	827831	832017
PKNOX1,CBS	DCTN4	9.07e-08	chr21	44394643	44453688	chr5	150088309	150138657
TRAF3IP2-AS1	TMEM234	9.2e-08	chr6	111804675	111923497	chr1	32680078	32687926
ATF1	EXTL3	9.22e-08	chr12	51157789	51214943	chr8	28558990	28611207
PSMG3-AS1	FAM126B	9.87e-08	chr7	1609709	1629261	chr2	201838441	201936392
SERPINE2	ECE2	1.01e-07	chr2	224839765	224904036	chr3	183967445	184010819
GAPDH	POU6F1	1.03e-07	chr12	6643585	6647537	chr12	51580719	51611477
TOR1B	YPEL4	1.1e-07	chr9	132565432	132573560	chr11	57412560	57417417
EAF2	OGFR	1.11e-07	chr3	121554034	121605373	chr20	61436177	61445352
PSMC3IP	ARRDC4	1.23e-07	chr17	40724328	40729849	chr15	98462784	98517068
HPS1	SLC29A3	1.39e-07	chr10	100175955	100206704	chr10	73079010	73123147
ZBTB25	CALY	1.43e-07	chr14	64915824	64971931	chr10	135138928	135150475
FUT7	NKIRAS2	1.44e-07	chr9	139924626	139927292	chr17	40169594	40177656
MAP2K5	NECAB3	1.46e-07	chr15	67835021	68099455	chr20	32244893	32262264
SLC25A44,TMEM79	ELOVL1	1.47e-07	chr1	156163730	156182587	chr1	43829068	43833745
NFE2	TMEM158	1.5e-07	chr12	54685891	54694821	chr3	45265956	45267814
PKN3	PRRT4	1.51e-07	chr9	131464802	131483199	chr7	127990379	128001739
NOA1	CECR6	1.6e-07	chr4	57829516	57843826	chr22	17597189	17602257
RPS9	BAIAP2	1.61e-07	chr19	54704726	54711515	chr17	79008947	79091232
ACAT1	HIST1H4H	1.69e-07	chr11	107992258	108018891	chr6	26281283	26285727
COX15	NCR3	1.72e-07	chr10	101468505	101492423	chr6	31556660	31560762
ZNF709	ACOT7	1.73e-07	chr19	12571998	12662356	chr1	6324332	6453826
PLAGL1	IQCE	1.77e-07	chr6	144261437	144385735	chr7	2598632	2654368
TBC1D19	FAM126B	1.89e-07	chr4	26585546	26756918	chr2	201838441	201936392
GSAP	MRPL27	1.91e-07	chr7	76940068	77045717	chr17	48445228	48450562
PAQR6,TMEM79	MTCH1	2.09e-07	chr1	156213112	156217908	chr6	36935911	36954327
ZNF251,ZNF34,ZNF517	EMC6	2.09e-07	chr8	145946294	145980970	chr17	3572090	3572773
PKN3	COL17A1	2.09e-07	chr9	131464802	131483199	chr10	105791046	105845638
QKI	FEZ2	2.13e-07	chr6	163835675	163999628	chr2	36779404	36825332
NFE2	NCF4	2.14e-07	chr12	54685891	54694821	chr22	37257030	37274059
C17orf75	RABGGTB	2.14e-07	chr17	30655460	30669228	chr1	76251879	76260775
AHR	ZNF827	2.21e-07	chr7	17338276	17385775	chr4	146681888	146859607
HHEX	PPARD	2.46e-07	chr10	94449681	94455408	chr6	35310335	35395968
SENP7	ZNF264	2.47e-07	chr3	101043118	101232085	chr19	57702868	57734214
KANSL1-AS1	DTX3	2.5e-07	chr17	44270939	44274089	chr12	57998604	58003583
PKN3	OLR1	2.64e-07	chr9	131464802	131483199	chr12	10310899	10324790
ZFP30	DNAH6	2.66e-07	chr19	38123389	38146368	chr2	84743579	85046713
FAM117B	KLHL17	2.73e-07	chr2	203499901	203634480	chr1	895967	901099
NFE2	FRMD3	2.74e-07	chr12	54685891	54694821	chr9	85857905	86153348
PAQR6,SMG5,TMEM79	BRMS1	2.75e-07	chr1	156213112	156217908	chr11	66104804	66112582
NAGLU	METTL14	2.83e-07	chr17	40687951	40696466	chr4	119606574	119632077
HIST1H2BD	THG1L	2.85e-07	chr6	26158349	26171576	chr5	157158323	157166772
NLRC5	BTN2A2	2.88e-07	chr16	57023459	57117436	chr6	26383324	26395100
ADAMTSL5	ABR	2.93e-07	chr19	1505017	1513188	chr17	906758	1090616
PPP2R3C,KIAA0391,NFKBIA	GHRL	2.94e-07	chr14	35554678	35591679	chr3	10327434	10334631
UBN2	WBP1L	2.99e-07	chr7	138916231	138992982	chr10	104503727	104591851
TMEM79	TMEM167B	3.01e-07	chr1	156252704	156262234	chr1	109633403	109639554
AQP11	C11orf63	3.08e-07	chr11	77300436	77321401	chr11	122753236	122830430
INSIG1	SREBF2	3.17e-07	chr7	155089486	155101945	chr22	42229106	42302375
PPP2R3C,KIAA0391,NFKBIA	NFKB2	3.29e-07	chr14	35554678	35591679	chr10	104153867	104162286
ZFP90	MCOLN3	3.69e-07	chr16	68564048	68609945	chr1	85483765	85514223
CLMN	GAS8	3.86e-07	chr14	95648276	95786245	chr16	90086069	90111379
RAB4A	MED26	3.94e-07	chr1	229406809	229441640	chr19	16589868	16739015
SHROOM1	MDK	3.94e-07	chr5	132157833	132166590	chr11	46402334	46405387
GPR137B	ANKRD12	4.08e-07	chr1	236305832	236372209	chr18	9136751	9285983
SMG5	ARPC4	4.15e-07	chr1	156219015	156252620	chr3	9834179	9848789
CFL2	PPA2	4.24e-07	chr14	35179588	35184029	chr4	106290234	106395227
PLAGL1	BRAT1	4.25e-07	chr6	144261437	144385735	chr7	2577444	2595392
A1BG-AS1	MYEOV	4.27e-07	chr19	58859117	58866549	chr11	69061622	69156450
WDSUB1	DNAJC10	4.28e-07	chr2	160092304	160143236	chr2	183580768	183644750
